# Supplementary material for: Sex- and Age-Specific Differences in the Joint Effects of Diet Quality and Physical Activity on Depressive Symptoms in Adults: A Cross-Sectional Study
Source: Nutrients. 2026 Mar 13;18(6):915. doi: 10.3390/nu18060915 (PMC13028771; doi:10.3390/nu18060915)
Supplement: Supplementary file 1 [file nutrients-18-00915-s001.zip]

Archive with 1 entries (1 files):
- nutrients-4178617-supplementary.pdf
